# Supplementary material for: Description of two new species of Hisonotus Eigenmann & Eigenmann, 1889 (Ostariophysi, Loricariidae) from the rio Paraná-Paraguay basin, Brazil
Source: Zookeys. 2014 Apr 1;(395):57–78. doi: 10.3897/zookeys.395.6910 (PMC3978237; doi:10.3897/zookeys.395.6910)
Supplement: XML Treatment for Hisonotus paresi [file zookeys.395.6910-treatment2.xml]

<!DOCTYPE tp:taxon-treatment
  PUBLIC "-//TaxonX//DTD Taxonomic Treatment Publishing DTD v0 20100105//EN" "tax-treatment-NSO.dtd">
<tp:taxon-treatment xmlns:tp="http://www.plazi.org/taxpub"><tp:treatment-meta><mixed-citation publication-type="journal"><person-group><name><surname>Roxo</surname><given-names>Fábio F.</given-names></name><name><surname>Zawadzki</surname><given-names>Cláudio H.</given-names></name><name><surname>Troy</surname><given-names>Waldo P.</given-names></name></person-group><article-title>Description of two new species of <italic>Hisonotus</italic> Eigenmann &amp; Eigenmann, 1889 (Ostariophysi, Loricariidae) from the rio Paraná-Paraguay basin, Brazil</article-title><source>Zookeys</source><day>1</day><month>4</month><year>2014</year><volume>2014</volume><issue>395</issue><fpage>57</fpage><lpage>78</lpage><pub-id pub-id-type="doi">10.3897/zookeys.395.6910</pub-id></mixed-citation></tp:treatment-meta><tp:nomenclature><tp:taxon-name>
                        <tp:taxon-name-part taxon-name-part-type="genus">Hisonotus</tp:taxon-name-part>
                        <tp:taxon-name-part taxon-name-part-type="species">paresi</tp:taxon-name-part>
                        <object-id xmlns:xlink="http://www.w3.org/1999/xlink" content-type="zoobank" xlink:type="simple">http://zoobank.org/FBC435D8-A305-4027-A3C5-5556971CFF8E</object-id>
                        <object-id xmlns:xlink="http://www.w3.org/1999/xlink" xlink:type="simple">http://species-id.net/wiki/Hisonotus_paresi</object-id>
                    </tp:taxon-name><tp:taxon-status xmlns:xlink="http://www.w3.org/1999/xlink" xlink:type="simple">sp. n.</tp:taxon-status><xref ref-type="fig" rid="F6">Figure 6</xref><xref ref-type="table" rid="T1">; Table 1</xref></tp:nomenclature><tp:treatment-sec sec-type="Holotype"><title>Holotype.</title><p>MZUSP 115062, 26.2 mm SL, female, Brazil, Mato Grosso State, municipality of Santo Afonso, riacho Águas Claras, affluent rio Sepotuba, rio Paraguay basin, <named-content xmlns:xlink="http://www.w3.org/1999/xlink" content-type="dwc:verbatimCoordinates" xlink:type="simple">14°21'03"S, 57°33'07"W</named-content>, coll. Troy WP, 14 September 2010.</p><fig id="F6" position="float" orientation="portrait"><label>Figure 6.</label><caption><p><italic><tp:taxon-name>Hisonotus paresi</tp:taxon-name></italic>, holotype, MZUSP 115062, female, 26.2 mm SL, riacho Águas Claras, affluent rio Sepotuba, rio Paraguay basin, municipality of Santo Afonso, Mato Grosso State.</p></caption><graphic xmlns:xlink="http://www.w3.org/1999/xlink" xlink:href="zookeys-395-057-g006.jpg" position="float" orientation="portrait" xlink:type="simple"/></fig></tp:treatment-sec><tp:treatment-sec sec-type="Paratypes"><title>Paratypes.</title><p>All from Brazil, Mato Grosso State, rio Sepotuba basin. DZSJRP 18245, 2 females, 19.9−24.3 mm SL, collected with holotype. LBP 13347, 2 females, 18.9−19.6 mm SL, collected with holotype. LBP 13351, 9, 14.7−24.3 mm SL, riacho Águas Claras, Santo Afonso, <named-content xmlns:xlink="http://www.w3.org/1999/xlink" content-type="dwc:verbatimCoordinates" xlink:type="simple">14°21'03"S, 57°33'07"W</named-content>, coll. Troy WP, April 2012. LBP 13352, 1, 23.7 mm SL, riacho Águas Claras, Santo Afonso, <named-content xmlns:xlink="http://www.w3.org/1999/xlink" content-type="dwc:verbatimCoordinates" xlink:type="simple">14°21'03"S, 57°33'07"W</named-content>, coll. Troy WP, April 2012. LBP 17532, 1 male 22.6 mm SL, 2 female 19.5−23.8 mm SL, 1 unsexed not measured, riacho Maracanã, boundary between municipalities of Santo Afonso and Nova Marilândia, <named-content xmlns:xlink="http://www.w3.org/1999/xlink" content-type="dwc:verbatimCoordinates" xlink:type="simple">14°22'40"S, 57°35'11"W</named-content>, coll. Troy WP, Paliga T, Silva VM, 3 April 2010. NUP 10928, 2 males, 23.2−24.2 mm SL, 2 c&amp;s, 23.6−24.2 mm SL, 1 unsexed not measured, collected with holotype. NUP 10976, 3 unsexed, 16.7−20.5 mm SL, riacho São Jorge, municipality of Santo Afonso, <named-content xmlns:xlink="http://www.w3.org/1999/xlink" content-type="dwc:verbatimCoordinates" xlink:type="simple">14°27'26"S, 57°34'34"W</named-content>, coll. Zawadzki CH, Troy WP, 19 August 2010.</p><!--PageBreak--></tp:treatment-sec><tp:treatment-sec sec-type="Diagnosis"><title>Diagnosis.</title><!--PageBreak--><p><italic><tp:taxon-name>Hisonotus paresi</tp:taxon-name></italic> can be distinguished from all congeners, except <italic><tp:taxon-name>Hisonotus bockmanni</tp:taxon-name></italic>, by the presence of contrasting dark geometric spots on the anterodorsal region of body (<italic>vs.</italic> absence of geometric spots). Additionally, the new species can be distinguished from all congeners, except <italic><tp:taxon-name>Hisonotus insperatus</tp:taxon-name></italic>, <italic><tp:taxon-name>Hisonotus luteofrenatus</tp:taxon-name></italic>, <italic><tp:taxon-name>Hisonotus oliveirai</tp:taxon-name></italic>, <italic><tp:taxon-name>Hisonotus piracanjuba</tp:taxon-name></italic>) by having a pair of rostral plates at the tip of the snout (<italic>vs.</italic> a single rostral plate). Also <italic><tp:taxon-name>Hisonotus paresi</tp:taxon-name></italic> can be distinguished from all congeners, except <italic><tp:taxon-name>Hisonotus insperatus</tp:taxon-name></italic>, <italic><tp:taxon-name>Hisonotus luteofrenatus</tp:taxon-name></italic> and <italic><tp:taxon-name>Hisonotus oliveirai</tp:taxon-name></italic> by having odontodes forming longitudinally aligned rows on head and trunk, <xref ref-type="fig" rid="F2">Fig. 2C, D</xref> (<italic>vs.</italic> odontodes not forming longitudinally aligned rows). The new species can be distinguished from <italic><tp:taxon-name>Hisonotus bockmanni</tp:taxon-name></italic> by having a continuous median series of perforated plate (<italic>vs.</italic> median plate series of perforated plates discontinuous, that is, with a gap of unperforated plates), by lacking unpaired plates between the contra-lateral dorsal series (<italic>vs.</italic> having two tiny unpaired plates between the contra-lateral dorsal series, placed eight plates posterior to dorsal fin – see fig. 4 in <xref ref-type="bibr" rid="B9">Carvalho and Datovo 2012</xref>), and by having the anterior half of the caudal fin darkly pigmented medially (<italic>vs.</italic> caudal fin with anterior half hyaline); from <italic><tp:taxon-name>Hisonotus insperatus</tp:taxon-name></italic> by a longer pectoral-fin spine, 27.0−30.1% in SL (<italic>vs.</italic> 20.6−25.9%); from <italic><tp:taxon-name>Hisonotus luteofrenatus</tp:taxon-name></italic> by a longer head 36.1−41.7% SL (<italic>vs.</italic> 28.8−33.3%), smaller orbital diameter 11.0−14.1% HL (<italic>vs.</italic> 15.0−18.1%) and shorter snout 50.7−57.1% HL (<italic>vs.</italic> 67.0−75.3%); from <italic><tp:taxon-name>Hisonotus oliveirai</tp:taxon-name></italic> by lower head depth 42.4−47.7% HL (<italic>vs.</italic> 51.6−59.2%), fewer premaxillary teeth 6−10 (<italic>vs.</italic> 11−18) and fewer dentary teeth 4−7 (<italic>vs.</italic> 11−15); from <italic><tp:taxon-name>Hisonotus piracanjuba</tp:taxon-name></italic> by longer head 36.1−41.7% SL (<italic>vs.</italic> 27.9−32.2), deeper caudal peduncle 10.2−11.3% SL (<italic>vs.</italic> 8.3−9.5%), fewer premaxillary teeth 6−10 (<italic>vs.</italic> 14−22) and fewer dentary teeth 4−7 (<italic>vs.</italic> 12−19).</p></tp:treatment-sec><tp:treatment-sec sec-type="Description"><title>Description.</title><p>Morphometric data presented in <xref ref-type="table" rid="T1">Table 1</xref>. Maximum body length 26.2 mm SL. Lateral profile of head convex; straight from upper part of rostrum to posterior margin of nares, slightly curved from eyes to posterior margin of parieto supraoccipital, almost straight to dorsal-ﬁn origin. Dorsal proﬁle of trunk slightly concave, descending from base of dorsal-ﬁn origin to end of dorsal-fin base, straight to caudal peduncle. Ventral profile slightly concave from snout tip to pectoral-fin origin, convex to anal-fin origin, slightly concave to caudal peduncle. Greatest body depth at dorsal-fin origin (16.9−20.7% SL). Greatest body width at opercular region, gradually decreasing towards snout and caudal fin. Cross-section of caudal peduncle almost ellipsoid; rounded laterally and almost flat dorsally and ventrally.</p><p>Head rounded in dorsal view. Snout slightly pointed, its tip rounded, elongated (50.7−57.1% HL) and depressed in front of each nostril on dorsal surface. Dorsal and ventral series of odontodes completely covering anterior margin of snout; odontodes of snout similar in size to remaining ones found on head. Snout tip lacking band devoid of odontodes. Odontodes on head and trunk well deﬁned and arranged into longitudinal rows (character more prominent in head). Eyes small (11−14.1% HL), dorsolaterally positioned. Lips roundish and papillose; uniformly distributed on base of dentary and premaxilla and slightly decreasing distally. Lower lip larger than upper lip; its border strongly fringed. Maxillary barbel present. Teeth slender and bicupid; mesial cusp larger than lateral cusp. Premaxillary teeth 6−10. Dentary teeth 4−7.</p><p>Dorsal-fin ii,7; dorsal-fin spinelet short and V-shaped; dorsal-fin lock functional; its origin slightly anterior to pelvic-fin origin. Tip of adpressed dorsal-fin rays surpassing end of anal-fin base. Pectoral-fin i,6; tip of longest pectoral-fin ray almost reaching half of pelvic-fin length, when depressed. Pectoral axillary slit present between pectoral-fin insertion and lateral process of cleithrum. Pectoral spine supporting odontodes anteroventrally. Pelvic-fin i,5; its tip almost reaching anal-fin origin when depressed in females and reaching anal-fin origin in males. Pelvic-fin unbranched ray with dermal flap along its dorsal surface in males. Anal fin i,5; its tip reaching 7th and 8th from its origin. Caudal-fin i,14,i; distal margin emarginated. Adipose-fin absent. Total vertebrae 27.</p><p>Body covered with bony plates except on ventral part of head, around pectoral and pelvic-fin origin and on dorsal-fin base. Cleithrum and coracoid totally exposed. <!--PageBreak--><italic><tp:taxon-name>Arrector fossae</tp:taxon-name></italic> partially enclosed by ventral lamina of coracoids. Abdomen entirely covered by plates (<xref ref-type="fig" rid="F7">Fig. 7A</xref>), abdomen formed by lateral plate series with elongate and large plates, formed by two lateral plates series, similar in size; median plates formed by one to three plates series reaching anal shield. Lateral of body entirely covered by plates (<xref ref-type="fig" rid="F7">Fig. 7B</xref>); mid-dorsal plates poor developed, reaching middle of dorsal-fin base; median plates not interrupted in median portion of body; mid-ventral plates reaching end of dorsal-fin base.</p><fig id="F7" position="float" orientation="portrait"><label>Figure 7.</label><caption><p><italic><tp:taxon-name>Hisonotus paresi</tp:taxon-name></italic>, paratype, NUP 10928, male, 24.2 mm SL <bold>A</bold> Ventral view of abdominal plates <bold>B</bold> lateral trunk plates; cranial bones and dermal plates of the head in dorsal <bold>C</bold> and lateral <bold>D</bold> view. Black arrows (<bold>D</bold>) indicate an extra plate that is absent in the right side of the same specimen. Scale bars: 1 mm.</p></caption><graphic xmlns:xlink="http://www.w3.org/1999/xlink" xlink:href="zookeys-395-057-g007.jpg" position="float" orientation="portrait" xlink:type="simple"/></fig><p>Parts of dorsal head bone plates presented in <xref ref-type="fig" rid="F7">Fig. 7C</xref>. Snout tip formed by one pair of rostral square-shaped plates (r). Nasal (n) almost rectangular forming anterior medial nostril margin in contact posteriorly with frontals (f) and anteriorly and laterally with pre-nasals (pn). Pre-nasals (pn) positioned posteriorly of rostral plates (r), formed by two large and one small square-shaped plates, and one elongate rectangular shaped between nares. Top of head composed by compound pterotic (cpt), parieto supraoccipital (soc) and frontal (f), largest bones of head, and prefrontal (pf) and sphenotic (sp). Compound pterotic (cpt) fenestrated randomly distributed. Lateral surface of head presented in <xref ref-type="fig" rid="F7">Fig. 7D</xref>. Posterior rostrum plates pr1-pr2 small, and rectangular shaped; pr4-pr3 largest, first rectangular and second square-shaped. Infraorbital plate series complete (io1-io5), present just above posterior rostrum series, all covered by latero-sensory canal system; io2 largest and io5 smallest; io3, io4 and io5 forming inferior orbital margin of eyes; preopercle (pop) elongated and rectangular, covered by latero-sensory canal; preopercle present under io4 and io5, and upper cp1, cp2 and op. Subocular cheek plates (cp1-cp2) and opercle (op) form posterior lateral margin of head.</p></tp:treatment-sec><tp:treatment-sec sec-type="Coloration in alcohol"><title>Coloration in alcohol.</title><p>Ground color of dorsal and ventral region of head and trunk pale yellowish. Conspicuous longitudinal dark stripe enlarging from rostral <!--PageBreak-->plates to anterior corner of eyes, straightening and bordering on ventral margin of eyes, enlarging again through compound pterotic and lateral series of plates to caudal-fin. Another conspicuous longitudinal dark stripe starting medially at pre-nasal plate region and enlarging on supraoccipital region. Unpigmented portion of snout appears as hyaline v-shaped mark from rostral plate passing through nares to orbital margins. Longitudinal dark stripe from superior portion of sphenotic through mid-dorsal plates to posterior margin of dorsal-fin base. Dark blotch on compound pterotic overlaps mid-dorsal longitudinal dark stripe. Dark saddle on middle portion of predorsal region reaches mid-dorsal longitudinal dark stripe. Overall, pigmentation pattern forms geometric spots on anterodorsal region of body. Three dark saddles usually cross posterodorsal region of body, reaching longitudinal stripe on side of trunk: first saddle at middle of dorsal fin, second at adipose-fin region, and third at end of caudal peduncle. Saddles inconspicuous in some specimens. Ventral region of body almost completely pale yellowish, except few dark spots on caudal peduncle and dark ring at anal-fin origin. Dorsal, pectoral, and pelvic fins with dark chromatophores forming irregular sets of bands: three on dorsal and pectoral fin, and one on pelvic fin. Anal fin with few scattered chromatophores, sometimes forming bands. Caudal fin hyaline, except for dark spot on origin of rays, and dark band on middle of rays (<xref ref-type="fig" rid="F6">Fig. 6</xref>).</p></tp:treatment-sec><tp:treatment-sec sec-type="Sexual dimorphism"><title>Sexual dimorphism.</title><p>Adults males have a papilla in urogenital opening (<italic>vs.</italic> absent in females); have a longer pelvic ﬁn that extends beyond anal-ﬁn origin (<italic>vs.</italic> pelvic fin not reaching anal-fin origin in females); and have an unbranched pelvic-fin ray supporting a dermal flap along its dorsal surface. Both sex have a membrane on the anal opening; however, this membrane is more developed in females (<xref ref-type="fig" rid="F4">Fig. 4B</xref>) than in males (<xref ref-type="fig" rid="F4">Fig. 4E</xref>), covering almost the entire urogenital opening.</p></tp:treatment-sec><tp:treatment-sec sec-type="Distribution"><title>Distribution.</title><p>The species is known from three small tributaries the riacho Águas Claras, riacho Maracaña and riacho São Jorge, all draining to the rio Sepotuba, in the upper rio Paraguay basin (<xref ref-type="fig" rid="F5">Fig. 5B</xref>).</p></tp:treatment-sec><tp:treatment-sec sec-type="Etymology"><title>Etymology.</title><p>The species name <italic>paresi</italic> (a noun in apposition), refers to the the Paresí Indians who speak Paresí, a branch of the Aruak language. The Paresí used to live throughout most of Mato Grosso State including the municipality of Santo Afonso. Paresí were also some of the main guides of Marechal Cândido Rondon, the famous Brazilian pioneer in this region of Brazil at the beginning of the 18th century.</p></tp:treatment-sec><tp:treatment-sec><!--Section generated to contain objects referenced in tp:taxon-treatment.--><table-wrap id="T1" position="float" orientation="portrait"><label>Table 1.</label><caption><p>Morphometrics and meristics of <italic><tp:taxon-name>Hisonotus oliveirai</tp:taxon-name></italic> and <italic><tp:taxon-name>Hisonotus paresi</tp:taxon-name></italic>. SD = standard deviation.</p></caption><table><tbody><tr><th rowspan="2" colspan="1"/><th rowspan="1" colspan="4"><italic><tp:taxon-name>Hisonotus oliveirai</tp:taxon-name></italic> n = 27</th><th rowspan="1" colspan="4"><italic><tp:taxon-name>Hisonotus paresi</tp:taxon-name></italic> n = 15</th></tr><tr><th rowspan="1" colspan="1">Holotype</th><th rowspan="1" colspan="1">Range</th><th rowspan="1" colspan="1">Mean</th><th rowspan="1" colspan="1">SD</th><th rowspan="1" colspan="1">Holotype</th><th rowspan="1" colspan="1">Range</th><th rowspan="1" colspan="1">Mean</th><th rowspan="1" colspan="1">SD</th></tr><tr><td rowspan="1" colspan="1">SL</td><td rowspan="1" colspan="1">26.4</td><td rowspan="1" colspan="1">22.8−28.4</td><td rowspan="1" colspan="1">24.4</td><td rowspan="1" colspan="1">1.43</td><td rowspan="1" colspan="1">26.2</td><td rowspan="1" colspan="1">18.0−26.2</td><td rowspan="1" colspan="1">22.7</td><td rowspan="1" colspan="1">2.99</td></tr><tr><td rowspan="1" colspan="9"><bold>Percents of SL</bold></td></tr><tr><td rowspan="1" colspan="1">Head length</td><td rowspan="1" colspan="1">36.5</td><td rowspan="1" colspan="1">35.6−41.1</td><td rowspan="1" colspan="1">37.7</td><td rowspan="1" colspan="1">1.41</td><td rowspan="1" colspan="1">39.2</td><td rowspan="1" colspan="1">36.1−41.7</td><td rowspan="1" colspan="1">39.4</td><td rowspan="1" colspan="1">1.44</td></tr><tr><td rowspan="1" colspan="1">Predorsal length</td><td rowspan="1" colspan="1">46.8</td><td rowspan="1" colspan="1">45.3−52.1</td><td rowspan="1" colspan="1">48.3</td><td rowspan="1" colspan="1">1.51</td><td rowspan="1" colspan="1">47.9</td><td rowspan="1" colspan="1">46.9−51.8</td><td rowspan="1" colspan="1">49.0</td><td rowspan="1" colspan="1">1.54</td></tr><tr><td rowspan="1" colspan="1">Dorsal-fin spine length</td><td rowspan="1" colspan="1">22.4</td><td rowspan="1" colspan="1">22.4−28.3</td><td rowspan="1" colspan="1">24.5</td><td rowspan="1" colspan="1">1.62</td><td rowspan="1" colspan="1">25.4</td><td rowspan="1" colspan="1">25.2−27.0</td><td rowspan="1" colspan="1">26.2</td><td rowspan="1" colspan="1">0.50</td></tr><tr><td rowspan="1" colspan="1">Anal-fin unbranched ray length</td><td rowspan="1" colspan="1">18.7</td><td rowspan="1" colspan="1">16.3−21.3</td><td rowspan="1" colspan="1">19.2</td><td rowspan="1" colspan="1">1.34</td><td rowspan="1" colspan="1">18.2</td><td rowspan="1" colspan="1">17.4−21.4</td><td rowspan="1" colspan="1">19.8</td><td rowspan="1" colspan="1">0.87</td></tr><tr><td rowspan="1" colspan="1">Pectoral-fin spine length</td><td rowspan="1" colspan="1">23.6</td><td rowspan="1" colspan="1">21.6−27.6</td><td rowspan="1" colspan="1">24.7</td><td rowspan="1" colspan="1">1.57</td><td rowspan="1" colspan="1">27.5</td><td rowspan="1" colspan="1">27.0−30.1</td><td rowspan="1" colspan="1">28.2</td><td rowspan="1" colspan="1">0.53</td></tr><tr><td rowspan="1" colspan="1">Pelvic-fin unbranched ray length</td><td rowspan="1" colspan="1">18.4</td><td rowspan="1" colspan="1">16.8−23.2</td><td rowspan="1" colspan="1">20.6</td><td rowspan="1" colspan="1">1.45</td><td rowspan="1" colspan="1">18.7</td><td rowspan="1" colspan="1">18.0−21.1</td><td rowspan="1" colspan="1">19.7</td><td rowspan="1" colspan="1">0.98</td></tr><tr><td rowspan="1" colspan="1">Cleithral width</td><td rowspan="1" colspan="1">24.6</td><td rowspan="1" colspan="1">23.8−26.8</td><td rowspan="1" colspan="1">25.3</td><td rowspan="1" colspan="1">0.89</td><td rowspan="1" colspan="1">23.5</td><td rowspan="1" colspan="1">22.2−24.3</td><td rowspan="1" colspan="1">23.3</td><td rowspan="1" colspan="1">0.49</td></tr><tr><td rowspan="1" colspan="1">Thoracic length</td><td rowspan="1" colspan="1">18.4</td><td rowspan="1" colspan="1">17.6−21.6</td><td rowspan="1" colspan="1">19.0</td><td rowspan="1" colspan="1">0.80</td><td rowspan="1" colspan="1">18.8</td><td rowspan="1" colspan="1">16.1−19.8</td><td rowspan="1" colspan="1">17.8</td><td rowspan="1" colspan="1">1.12</td></tr><tr><td rowspan="1" colspan="1">Abdominal length</td><td rowspan="1" colspan="1">21.9</td><td rowspan="1" colspan="1">17.9−22.3</td><td rowspan="1" colspan="1">20.5</td><td rowspan="1" colspan="1">1.24</td><td rowspan="1" colspan="1">21.5</td><td rowspan="1" colspan="1">16.2−21.6</td><td rowspan="1" colspan="1">19.0</td><td rowspan="1" colspan="1">1.82</td></tr><tr><td rowspan="1" colspan="1">Body depth at dorsal-fin origin</td><td rowspan="1" colspan="1">21.1</td><td rowspan="1" colspan="1">18.6−23.9</td><td rowspan="1" colspan="1">21.6</td><td rowspan="1" colspan="1">1.25</td><td rowspan="1" colspan="1">18.8</td><td rowspan="1" colspan="1">16.9−20.7</td><td rowspan="1" colspan="1">18.1</td><td rowspan="1" colspan="1">1.30</td></tr><tr><td rowspan="1" colspan="1">Caudal-peduncle length</td><td rowspan="1" colspan="1">28.3</td><td rowspan="1" colspan="1">26.3−31.5</td><td rowspan="1" colspan="1">29.3</td><td rowspan="1" colspan="1">1.18</td><td rowspan="1" colspan="1">27.5</td><td rowspan="1" colspan="1">25.3−29.8</td><td rowspan="1" colspan="1">27.7</td><td rowspan="1" colspan="1">1.61</td></tr><tr><td rowspan="1" colspan="1">Caudal-peduncle depth</td><td rowspan="1" colspan="1">10.5</td><td rowspan="1" colspan="1">10.8−12.5</td><td rowspan="1" colspan="1">11.4</td><td rowspan="1" colspan="1">0.64</td><td rowspan="1" colspan="1">10.6</td><td rowspan="1" colspan="1">10.2−11.3</td><td rowspan="1" colspan="1">10.7</td><td rowspan="1" colspan="1">0.27</td></tr><tr><td rowspan="1" colspan="9"><bold>Percents of HL</bold></td></tr><tr><td rowspan="1" colspan="1">Snout length</td><td rowspan="1" colspan="1">50.7</td><td rowspan="1" colspan="1">46.9−52.2</td><td rowspan="1" colspan="1">49.6</td><td rowspan="1" colspan="1">1.49</td><td rowspan="1" colspan="1">51.5</td><td rowspan="1" colspan="1">50.7−57.1</td><td rowspan="1" colspan="1">53.7</td><td rowspan="1" colspan="1">1.50</td></tr><tr><td rowspan="1" colspan="1">Orbital diameter</td><td rowspan="1" colspan="1">15.9</td><td rowspan="1" colspan="1">13.9−17.6</td><td rowspan="1" colspan="1">15.6</td><td rowspan="1" colspan="1">0.93</td><td rowspan="1" colspan="1">12.8</td><td rowspan="1" colspan="1">11.0−14.1</td><td rowspan="1" colspan="1">12.5</td><td rowspan="1" colspan="1">0.88</td></tr><tr><td rowspan="1" colspan="1">Interorbital width</td><td rowspan="1" colspan="1">35.2</td><td rowspan="1" colspan="1">32.1−37.1</td><td rowspan="1" colspan="1">34.9</td><td rowspan="1" colspan="1">1.52</td><td rowspan="1" colspan="1">32.8</td><td rowspan="1" colspan="1">32.4−36.0</td><td rowspan="1" colspan="1">34.2</td><td rowspan="1" colspan="1">1.21</td></tr><tr><td rowspan="1" colspan="1">Head depth</td><td rowspan="1" colspan="1">54.7</td><td rowspan="1" colspan="1">51.6−59.2</td><td rowspan="1" colspan="1">55.4</td><td rowspan="1" colspan="1">2.17</td><td rowspan="1" colspan="1">45.3</td><td rowspan="1" colspan="1">42.4−47.7</td><td rowspan="1" colspan="1">44.8</td><td rowspan="1" colspan="1">1.99</td></tr><tr><td rowspan="1" colspan="1">Suborbital depth</td><td rowspan="1" colspan="1">24.7</td><td rowspan="1" colspan="1">20.9−25.5</td><td rowspan="1" colspan="1">24.1</td><td rowspan="1" colspan="1">1.26</td><td rowspan="1" colspan="1">20.8</td><td rowspan="1" colspan="1">17.4−22.0</td><td rowspan="1" colspan="1">20.0</td><td rowspan="1" colspan="1">0.85</td></tr><tr><td rowspan="1" colspan="1">Mandibular ramus</td><td rowspan="1" colspan="1">11.2</td><td rowspan="1" colspan="1">6.8−12.9</td><td rowspan="1" colspan="1">10.7</td><td rowspan="1" colspan="1">1.12</td><td rowspan="1" colspan="1">6.0</td><td rowspan="1" colspan="1">6.0−8.0</td><td rowspan="1" colspan="1">6.8</td><td rowspan="1" colspan="1">0.57</td></tr><tr><td rowspan="1" colspan="1"><bold>Meristics</bold></td><td rowspan="1" colspan="1"><bold>Holotype</bold></td><td rowspan="1" colspan="1"><bold>Low−High</bold></td><td rowspan="1" colspan="1"><bold>Mode</bold></td><td rowspan="1" colspan="1"><bold>SD</bold></td><td rowspan="1" colspan="1"><bold>Holotype</bold></td><td rowspan="1" colspan="1"><bold>Low−High</bold></td><td rowspan="1" colspan="1"><bold>Mode</bold></td><td rowspan="1" colspan="1"><bold>SD</bold></td></tr><tr><td rowspan="1" colspan="1">Left premaxillary teeth</td><td rowspan="1" colspan="1">13</td><td rowspan="1" colspan="1">11−18</td><td rowspan="1" colspan="1">14</td><td rowspan="1" colspan="1">2.0</td><td rowspan="1" colspan="1">10</td><td rowspan="1" colspan="1">6−10</td><td rowspan="1" colspan="1">8</td><td rowspan="1" colspan="1">1.37</td></tr><tr><td rowspan="1" colspan="1">Left dentary teeth</td><td rowspan="1" colspan="1">14</td><td rowspan="1" colspan="1">11−15</td><td rowspan="1" colspan="1">13</td><td rowspan="1" colspan="1">1.22</td><td rowspan="1" colspan="1">6</td><td rowspan="1" colspan="1">4−7</td><td rowspan="1" colspan="1">6</td><td rowspan="1" colspan="1">0.42</td></tr><tr><td rowspan="1" colspan="1">Left lateral scutes</td><td rowspan="1" colspan="1">24</td><td rowspan="1" colspan="1">24−25</td><td rowspan="1" colspan="1">24</td><td rowspan="1" colspan="1">0.64</td><td rowspan="1" colspan="1">24</td><td rowspan="1" colspan="1">24−25</td><td rowspan="1" colspan="1">24</td><td rowspan="1" colspan="1">0.48</td></tr></tbody></table></table-wrap><fig id="F2" position="float" orientation="portrait"><label>Figure 2.</label><caption><p>Variation in hypertrophied series of anterolateral (<bold>A, C, E</bold>) and anterodorsal (<bold>B, D, F</bold>) odontodes across three species. <bold>A</bold> <italic><tp:taxon-name>Hisonotus oliveirai</tp:taxon-name></italic>, paratype, NUP 9839, female, 25.8 mm SL, small odontodes <bold>B</bold> <italic><tp:taxon-name>Hisonotus oliveirai</tp:taxon-name></italic>, paratype, NUP 9839, female, 25.8 mm SL, small odontodes <bold>C</bold> <italic><tp:taxon-name>Hisonotus paresi</tp:taxon-name></italic>, paratype, NUP 10928, male, 24.2 mm SL, small odontodes <bold>D</bold> <italic><tp:taxon-name>Hisonotus paresi</tp:taxon-name></italic>, paratype, NUP 10928, male, 24.2 mm SL, small odontodes <bold>E</bold> <italic><tp:taxon-name>Hisonotus insperatus</tp:taxon-name></italic>, LBP 1316, 24.7 mm SL, large and conspicuous odontodes <bold>F</bold> <italic><tp:taxon-name>Hisonotus insperatus</tp:taxon-name></italic>, LBP 1316, 24.7 mm SL, large and conspicuous odontodes.</p></caption><graphic xmlns:xlink="http://www.w3.org/1999/xlink" xlink:href="zookeys-395-057-g002.jpg" position="float" orientation="portrait" xlink:type="simple"/></fig><fig id="F4" position="float" orientation="portrait"><label>Figure 4.</label><caption><p>Ventral view of abdominal region of three species of <italic><tp:taxon-name>Hisonotus</tp:taxon-name></italic>, arrows indicate anal membrane in <italic><tp:taxon-name>Hisonotus oliveirai</tp:taxon-name></italic> (<bold>A, D</bold>) and <italic><tp:taxon-name>Hisonotus paresi</tp:taxon-name></italic> (<bold>B, E</bold>) contrasting with the lack of the anal membrane in <italic><tp:taxon-name>Hisonotus chromodontus</tp:taxon-name></italic> (<bold>C, F</bold>). <bold>A</bold> <italic><tp:taxon-name>Hisonotus oliveirai</tp:taxon-name></italic>, MZUSP 115061, holotype, female, 26.4 mm SL <bold>B</bold> <italic><tp:taxon-name>Hisonotus paresi</tp:taxon-name></italic>, MZUSP 115062, holotype, female, 26.2 mm SL <bold>C</bold> <italic><tp:taxon-name>Hisonotus chromodontus</tp:taxon-name></italic>, LBP 7964, female, 28.1 mm SL <bold>D</bold> <italic><tp:taxon-name>Hisonotus oliveirai</tp:taxon-name></italic>, NUP 3578, male, 27.1 mm SL <bold>E</bold> <italic><tp:taxon-name>Hisonotus paresi</tp:taxon-name></italic>, NUP 10928, male, 24.2 mm SL <bold>F</bold> <italic><tp:taxon-name>Hisonotus chromodontus</tp:taxon-name></italic>, LBP 12278, male, 26.7 mm SL.</p></caption><graphic xmlns:xlink="http://www.w3.org/1999/xlink" xlink:href="zookeys-395-057-g004.jpg" position="float" orientation="portrait" xlink:type="simple"/></fig><fig id="F5" position="float" orientation="portrait"><label>Figure 5.</label><caption><p>Map of the distribution of <bold>A</bold> <italic><tp:taxon-name>Hisonotus oliveirai</tp:taxon-name></italic>. Star = holotype locality, ribeirão Cambira. Diamonds = paratype localities <bold>B</bold> <italic><tp:taxon-name>Hisonotus paresi</tp:taxon-name></italic>. Star = holotype locality, riacho Águas Claras. Diamonds = paratype localities.</p></caption><graphic xmlns:xlink="http://www.w3.org/1999/xlink" xlink:href="zookeys-395-057-g005.jpg" position="float" orientation="portrait" xlink:type="simple"/></fig></tp:treatment-sec><ref-list><ref id="B9"><mixed-citation xmlns:xlink="http://www.w3.org/1999/xlink" xlink:type="simple"><person-group><name name-style="western"><surname>Carvalho</surname><given-names>M</given-names></name><name name-style="western"><surname>Datovo</surname><given-names>A</given-names></name></person-group> (<year>2012</year>) <article-title>A new species of cascudinho of the genus <italic>Hisonotus</italic> (Siluriformes: Loricariidae: Hypoptopomatinae) from the upper rio Tapajós basin, Brazil.</article-title><source>Copeia</source><volume>2012</volume>(<issue>2</issue>): <fpage>266</fpage>–<lpage>275</lpage>. doi: <ext-link ext-link-type="doi" xlink:href="10.1643/CI-11-016" xlink:type="simple">10.1643/CI-11-016</ext-link></mixed-citation></ref></ref-list></tp:taxon-treatment>
